# Supplementary material for: Global Burden of Pediatric Rheumatic Heart Disease, 1990–2021: Analysis of the GBD 2021 Study
Source: Children (Basel). 2025 Jun 26;12(7):843. doi: 10.3390/children12070843 (PMC12293350; doi:10.3390/children12070843)
Supplement: Supplementary file 1 [file children-12-00843-s001.zip]

Archive with 3 entries (3 files):
- Supplemental Figure.pdf
- Table S1.pdf
- Table S2.pdf
